# Supplementary material for: Structural Characterization and Functional Analysis of Mevalonate Kinase from Tribolium castaneum (Red Flour Beetle)
Source: Int J Mol Sci. 2024 Feb 22;25(5):2552. doi: 10.3390/ijms25052552 (PMC10931659; doi:10.3390/ijms25052552)
Supplement: Supplementary file 1 [file ijms-25-02552-s001.zip]

Archive with 1 entries (1 files):
- ijms-2833561-supplementary.pdf
